# Supplementary material for: MiR-4524b-5p/WTX/β-catenin axis functions as a regulator of metastasis in cervical cancer
Source: PLoS One. 2019 Apr 2;14(4):e0214822. doi: 10.1371/journal.pone.0214822 (PMC6445517; doi:10.1371/journal.pone.0214822)
Supplement: S2 Table — Relative expression of miR-4524b-5p in SiHa transfected with miR-4524b-5p mimic or inhibitor. All values are presented as the means ± SEM. (XLSX) [file pone.0214822.s002.xlsx]

## Sheet: Sheet1
	miR-ctrl mimic	miR-4524b-5p mimic	miR-ctrl inhibitor	miR-4524b-5p inhibitor
Relative expression of miR-4524b-5p	1±0.12	3.75±0.15	1±0.16	0.25±0.14
