# Supplementary material for: MiR-4524b-5p/WTX/β-catenin axis functions as a regulator of metastasis in cervical cancer
Source: PLoS One. 2019 Apr 2;14(4):e0214822. doi: 10.1371/journal.pone.0214822 (PMC6445517; doi:10.1371/journal.pone.0214822)
Supplement: S3 Table — Relative expression of WTX in cervical cancer cell lines and normal cell lines. All values are presented as the means ± SEM. (XLSX) [file pone.0214822.s003.xlsx]

## Sheet: Sheet1
	H8	HeLa	SiHa	me-180
Relative expression of WTX	1±0.09	0.71±0.12	0.67±0.08	0.24±0.06
