# Supplementary material for: MiR-4524b-5p/WTX/β-catenin axis functions as a regulator of metastasis in cervical cancer
Source: PLoS One. 2019 Apr 2;14(4):e0214822. doi: 10.1371/journal.pone.0214822 (PMC6445517; doi:10.1371/journal.pone.0214822)
Supplement: S4 Table — Relative expression of β-catenin in SiHa cells transfected with WTX overexpression plasmid or vector. All values are presented as the means ± SEM. (XLSX) [file pone.0214822.s004.xlsx]

## Sheet: Sheet1
	Vector	WTX
Relative expression of β-Catenin	1±0.14	0.18±0.01
